# Supplementary material for: Melatonin Treatment Maintains the Quality of Fresh-Cut Gastrodia elata under Low-Temperature Conditions by Regulating Reactive Oxygen Species Metabolism and Phenylpropanoid Pathway
Source: Int J Mol Sci. 2023 Sep 19;24(18):14284. doi: 10.3390/ijms241814284 (PMC10531901; doi:10.3390/ijms241814284)
Supplement: Supplementary file 1 [file ijms-24-14284-s001.zip]

Archive with 1 entries (1 files):
- ijms-2597246-supplementary.pdf
